# Supplementary material for: Limited HIV-1 Subtype C nef 3′PPT Variation in Combination Antiretroviral Therapy Naïve and Experienced People Living with HIV in Botswana
Source: Pathogens. 2021 Aug 13;10(8):1027. doi: 10.3390/pathogens10081027 (PMC8400509; doi:10.3390/pathogens10081027)
Supplement: Supplementary file 1 [file pathogens-10-01027-s001.zip]

Archive with 1 entries (1 files):
- supplementary Materials_13Aug2021_kks.pptx
